# Supplementary material for: Extracellular vesicles secreted by human aneuploid embryos present a distinct transcriptomic profile and upregulate MUC1 transcription in decidualised endometrial stromal cells
Source: Hum Reprod Open. 2024 Mar 12;2024(2):hoae014. doi: 10.1093/hropen/hoae014 (PMC10980593; doi:10.1093/hropen/hoae014)
Supplement: hoae014_Supplementary_Data [file hoae014_supplementary_data.xlsx]

## Sheet: table S1
Supplementary Table S1: RNAs abundant in EVs of human embryo. The list of 179 RNAs is the intersection of top 1000 RNAs identified in each pool of EVs (n=3).
Gene Symbol	Gene Name	Location Chromosome
MT-ATP8	mitochondrially encoded ATP synthase membrane subunit 8	mitochondria
RMRP	RNA component of mitochondrial RNA processing endoribonuclease	9
MT-RNR2	mitochondrially encoded 16S rRNA	mitochondria
RN7SL1	RNA component of signal recognition particle 7SL1	14
MT-ND4	mitochondrially encoded NADH:ubiquinone oxidoreductase core subunit 4	mitochondria
RNU6-6P	RNA, U6 small nuclear 6, pseudogene	10
MT-ATP6	mitochondrially encoded ATP synthase membrane subunit 6	mitochondria
RPPH1	ribonuclease P RNA component H1	14
MT-CYB	mitochondrially encoded cytochrome b	mitochondria
MT-ND2	mitochondrially encoded NADH:ubiquinone oxidoreductase core subunit 2	mitochondria
MT-RNR1	mitochondrially encoded 12S rRNA	mitochondria
MT-CO2	mitochondrially encoded cytochrome c oxidase II	mitochondria
RN7SL4P	RNA, 7SL, cytoplasmic 4, pseudogene	3
SNORA1	small nucleolar RNA, H/ACA box 1	11
RNA5S9	RNA, 5S ribosomal 9	1
MT-ND6	mitochondrially encoded NADH:ubiquinone oxidoreductase core subunit 6	mitochondria
MT-ND5	mitochondrially encoded NADH:ubiquinone oxidoreductase core subunit 5	mitochondria
RN7SL3	RNA component of signal recognition particle 7SL3	14
MT-ND3	mitochondrially encoded NADH:ubiquinone oxidoreductase core subunit 3	mitochondria
MT-ND1	mitochondrially encoded NADH:ubiquinone oxidoreductase core subunit 1	mitochondria
MT-CO1	mitochondrially encoded cytochrome c oxidase I	mitochondria
SNORA32	small nucleolar RNA, H/ACA box 32	11
MALAT1	metastasis associated lung adenocarcinoma transcript 1	11
SNORA18	small nucleolar RNA, H/ACA box 18	11
SNORA25	small nucleolar RNA, H/ACA box 25	11
MT-CO3	mitochondrially encoded cytochrome c oxidase III	mitochondria
SNORA8	small nucleolar RNA, H/ACA box 8	11
MT-ND4L	mitochondrially encoded NADH:ubiquinone oxidoreductase core subunit 4L	mitochondria
RNA5SP149	RNA, 5S ribosomal pseudogene 149	3
RNU11	RNA, U11 small nuclear	1
SNORD3A	small nucleolar RNA, C/D box 3A	17
MT-TE	mitochondrially encoded tRNA-Glu (GAA/G)	mitochondria
MT-TP	mitochondrially encoded tRNA-Pro (CCN)	mitochondria
MT-TL1	mitochondrially encoded tRNA-Leu (UUA/G) 1	mitochondria
RNU1-139P	RNA, U1 small nuclear 139, pseudogene	21
RNU5B-1	RNA, U5B small nuclear 1	15
AC006499.9		4
RNY4	RNA, Ro60-associated Y4	7
MT-TV	mitochondrially encoded tRNA-Val (GUN)	mitochondria
RNU4-2	RNA, U4 small nuclear 2	12
RP5-857K21.10		1
RNU5A-1	RNA, U5A small nuclear 1	15
MT-TF	mitochondrially encoded tRNA-Phe (UUU/C)	mitochondria
TMSB10	thymosin beta 10	2
RNY1	RNA, Ro60-associated Y1	7
MT-TQ	mitochondrially encoded tRNA-Gln (CAA/G)	mitochondria
ACTB	actin beta	7
TRDD2	T cell receptor delta diversity 2	14
VTRNA1-1	vault RNA 1-1	5
ACTG1	actin gamma 1	17
RN7SL396P	RNA, 7SL, cytoplasmic 396, pseudogene	8
RNU4-1	RNA, U4 small nuclear 1	12
RNY3	RNA, Ro60-associated Y3	7
RNA5-8SP6	RNA, 5.8S ribosomal pseudogene 6	Y
RNA5SP243	RNA, 5S ribosomal pseudogene 243	7
RP1-66C13.2		17
IGHD2-15	immunoglobulin heavy diversity 2-15	14
EEF1A1	eukaryotic translation elongation factor 1 alpha 1	6
RNU5E-1	RNA, U5E small nuclear 1	1
RNA5SP216	RNA, 5S ribosomal pseudogene 216	6
GAPDH	glyceraldehyde-3-phosphate dehydrogenase	12
RNA5SP241	RNA, 5S ribosomal pseudogene 241	7
MT-TT	mitochondrially encoded tRNA-Thr (ACN)	mitochondria
IGHVIII-22-2	immunoglobulin heavy variable (III)-22-2 (pseudogene)	14
RNU1-21P	RNA, U1 small nuclear 21, pseudogene	11
RPLP2	ribosomal protein lateral stalk subunit P2	11
NCL	nucleolin	2
RNA5SP150	RNA, 5S ribosomal pseudogene 150	3
PTMS	parathymosin	12
TPT1	tumor protein, translationally-controlled 1	13
TRDD1	T cell receptor delta diversity 1	14
VTRNA1-2	vault RNA 1-2	5
FTL	ferritin light chain	19
UBC	ubiquitin C	12
RPS6	ribosomal protein S6	9
PTMA	prothymosin alpha	2
RPL3	ribosomal protein L3	22
VIM	vimentin	10
RNA5SP262	RNA, 5S ribosomal pseudogene 262	8
IGHD7-27	immunoglobulin heavy diversity 7-27	14
RPL13A	ribosomal protein L13a	19
RNA5SP515	RNA, 5S ribosomal pseudogene 515	X
MIR150	microRNA 150	19
TRBD1	T cell receptor beta diversity 1	7
MT-TM	mitochondrially encoded tRNA-Met (AUA/G)	mitochondria
TMSB4X	thymosin beta 4 X-linked	X
RN7SL151P	RNA, 7SL, cytoplasmic 151, pseudogene	9
RPS2	ribosomal protein S2	16
AC064874.2		2
GAS5	growth arrest specific 5	1
TRDD3	T cell receptor delta diversity 3	14
RAB13	RAB13, member RAS oncogene family	1
RNA5SP336	RNA, 5S ribosomal pseudogene 336	11
RPS8	ribosomal protein S8	1
RN7SL752P	RNA, 7SL, cytoplasmic 752, pseudogene	3
RNU6-1130P	RNA, U6 small nuclear 1130, pseudogene	X
RP11-1072N2.1		5
H1F0	H1.0 linker histone	22
RPS12	ribosomal protein S12	6
RPS12	mitochondrial ribosomal protein S12	19
IGHD4-17	immunoglobulin heavy diversity 4-17	14
IGHD4-11	immunoglobulin heavy diversity 4-11 (non-functional)	14
IGHD4-4	immunoglobulin heavy diversity 4-4	14
RNA5SP250	RNA, 5S ribosomal pseudogene 250	7
RPL12	ribosomal protein L12	9
IGHD1-20	immunoglobulin heavy diversity 1-20	14
IGHD1-14	immunoglobulin heavy diversity 1-14 (non-functional)	14
IGHD1-7	immunoglobulin heavy diversity 1-7	14
IGHD1-1	immunoglobulin heavy diversity 1-1	14
IGHD1OR15-1A	immunoglobulin heavy diversity 1/OR15-1A (non-functional)	15
IGHD1OR15-1B	immunoglobulin heavy diversity 1/OR15-1B (non-functional)	15
RNA5SP267	RNA, 5S ribosomal pseudogene 267	8
IGHD6-25	immunoglobulin heavy diversity 6-25	14
IGHD6-6	immunoglobulin heavy diversity 6-6	14
RPS29	ribosomal protein S29	14
IGHD4-23	immunoglobulin heavy diversity 4-23 (non-functional)	14
IGHD4OR15-4A	immunoglobulin heavy diversity 4/OR15-4A (non-functional)	15
IGHD4OR15-4B	immunoglobulin heavy diversity 4/OR15-4B (non-functional)	15
MYL6	myosin light chain 6	12
RPS11	ribosomal protein S11	19
IGHD1-26	immunoglobulin heavy diversity 1-26	14
IGHD5-24	immunoglobulin heavy diversity 5-24 (non-functional)	14
IGHD5-18	immunoglobulin heavy diversity 5-18	14
IGHD5-5	immunoglobulin heavy diversity 5-5	14
MIR378H	microRNA 378h	5
IGHD6-19	immunoglobulin heavy diversity 6-19	14
IGHD6-13	immunoglobulin heavy diversity 6-13	14
RNA5SP141	RNA, 5S ribosomal pseudogene 141	3
TSPYL1	TSPY like 1	6
VTRNA1-3	vault RNA 1-3	5
RPL11	ribosomal protein L11	1
CALR	calreticulin	19
RNU1-138P	RNA, U1 small nuclear 138, pseudogene	4
FLNA	filamin A	X
HTATSF1P2	HIV-1 Tat specific factor 1 pseudogene 2	6
IGHD5-12	immunoglobulin heavy diversity 5-12	14
IGHD5OR15-5A	immunoglobulin heavy diversity 5/OR15-5A (non-functional)	15
IGHD5OR15-5B	immunoglobulin heavy diversity 5/OR15-5B (non-functional)	15
RPL7	ribosomal protein L7	8
JUN	Jun proto-oncogene, AP-1 transcription factor subunit	1
IER3	immediate early response 3	6
RNA5SP251	RNA, 5S ribosomal pseudogene 251	8
RP11-145M9.2		3
RPS27A	ribosomal protein S27a	2
RP11-1174L13.3		5
RP11-324E6.8		12
IGHD2-21	immunoglobulin heavy diversity 2-21	14
RP11-157B13.10		19
RACK1	receptor for activated C kinase 1	5
RNA5SP202	RNA, 5S ribosomal pseudogene 202	6
IGHD3-22	immunoglobulin heavy diversity 3-22	14
IGHD3-10	immunoglobulin heavy diversity 3-10	14
IGHD3-9	immunoglobulin heavy diversity 3-9	14
IGHD2-8	immunoglobulin heavy diversity 2-8	14
IGHD3-3	immunoglobulin heavy diversity 3-3	14
IGHD2-2	immunoglobulin heavy diversity 2-2	14
IGHD3OR15-3A	immunoglobulin heavy diversity 3/OR15-3A (non-functional)	15
IGHD2OR15-2A	immunoglobulin heavy diversity 2/OR15-2A (non-functional)	15
IGHD3OR15-3B	immunoglobulin heavy diversity 3/OR15-3B (non-functional)	15
IGHD2OR15-2B	immunoglobulin heavy diversity 2/OR15-2B (non-functional)	15
RNU1-88P	RNA, U1 small nuclear 88, pseudogene	6
RPL30	ribosomal protein L30	8
RP11-93H24.3		13
RP11-726G23.8		8
RP11-182J1.11		15
IGLJ4	immunoglobulin lambda joining 4 (non-functional)	22
RP11-248E9.4		12
RPL6	ribosomal protein L6	12
FN1	fibronectin 1	2
RP11-686N4.1		12
NUDT16	nudix hydrolase 16	3
RNA5-8SP2	RNA, 5.8S ribosomal pseudogene 2	16
IGKJ4	immunoglobulin kappa joining 4	2
IGHD3-16	immunoglobulin heavy diversity 3-16	14
IGHVII-46-1	immunoglobulin heavy variable (II)-46-1 (pseudogene)	14
RN7SL211P	RNA, 7SL, cytoplasmic 211, pseudogene	2
RNU1-55P	RNA, U1 small nuclear 55, pseudogene	20
NDUFB8P2	NADH:ubiquinone oxidoreductase subunit B8 pseudogene 2	17
RPL18	ribosomal protein L18	19q13.33
RNA5SP102	RNA, 5S ribosomal pseudogene 102	2

## Sheet: table S2
Supplementary Table S2: Enrichment analysis Gene Ontology (GO) terms of the 179 most abundant RNAs found in embryo-derived EVs showing the Biological processes and Cellular Components enriched in the cells of EV origin.
Biological Process (Term GO)	Adj p value	Genes
SRP-dependent cotranslational protein targeting to membrane	1.14E-11	RPL30;RPL3;RPS8;RPL12;RPS6;RPL11;RPL13A;RPL6;RPL7;RPS29;RPLP2;RPS2;RPS11;RPL18;RPS27A
cotranslational protein targeting to membrane	1.14E-11	RPL30;RPL3;RPS8;RPL12;RPS6;RPL11;RPL13A;RPL6;RPL7;RPS29;RPLP2;RPS2;RPS11;RPL18;RPS27A
protein targeting to ER	1.45E-11	RPL30;RPL3;RPS8;RPL12;RPS6;RPL11;RPL13A;RPL6;RPL7;RPS29;RPLP2;RPS2;RPS11;RPL18;RPS27A
viral gene expression	7.49E-11	RPL30;RPL3;RPS8;RPL12;RPS6;RPL11;RPL13A;RPL6;RPL7;RPS29;RPLP2;RPS2;RPS11;RPL18;RPS27A
nuclear-transcribed mRNA catabolic process	7.88E-11	RPL30;RPL3;RPS8;RPL12;RPS6;RPL11;RPL13A;RPL6;RPL7;RPS29;RPLP2;RPS2;RPS11;RPL18;RPS27A
viral transcription	7.51E-11	RPL30;RPL3;RPS8;RPL12;RPS6;RPL11;RPL13A;RPL6;RPL7;RPS29;RPLP2;RPS2;RPS11;RPL18;RPS27A
peptide biosynthetic process	3.05E-09	RPL30;RPL3;RPS8;RPL12;RPS6;RPL11;RPL13A;RPL6;RPL7;EEF1A1;RPS29;RPLP2;RPS2;RPS11;RPL18;RPS27A
nuclear-transcribed mRNA catabolic process	3.24E-08	RPL30;RPL3;RPS8;RPL12;RPS6;RPL11;RPL13A;RPL6;RPL7;RPS29;RPLP2;RPS2;RPS11;RPL18;RPS27A
viral process	8.26E-08	RPL30;RPL3;RPS8;RPL12;RPS6;RPL11;RPL13A;RPL6;RPL7;RPS29;UBC;RPLP2;RPS2;RPS11;RPS27A;RPL18
mitochondrial ATP synthesis coupled electron transport	1.33E-07	MT-ND6;MT-ND4L;MT-ND4;MT-ND5;MT-CO1;MT-CO2;MT-CO3;MT-ND2;MT-CYB;MT-ND3;MT-ND1
translation	1.48E-07	RPL30;RPL3;RPS8;RPL12;RPS6;RPL11;RPL13A;RPL6;RPL7;EEF1A1;RPS29;RPLP2;RPS2;RPS11;RPS27A;RPL18
rRNA metabolic process	1.55E-07	RPL30;RPL3;RPS8;RPL12;RPS6;RPL11;RPL13A;RPL6;RPL7;RPS29;RPLP2;RPS2;RPS11;RPS27A;RPL18
rRNA processing	1.64E-07	RPL30;RPL3;RPS8;RPL12;RPS6;RPL11;RPL13A;RPL6;RPL7;RPS29;RPLP2;RPS2;RPS11;RPS27A;RPL18
respiratory electron transport chain	2.87E-07	MT-ND6;MT-ND4L;MT-ND4;MT-ND5;MT-CO1;MT-CO2;MT-CO3;MT-ND2;MT-CYB;MT-ND3;MT-ND1
ribosome biogenesis	6.75E-07	RPL30;RPL3;RPS8;RPL12;RPS6;RPL11;RPL13A;RPL6;RPL7;RPS29;RPLP2;RPS2;RPS11;RPS27A;RPL18
ncRNA processing	6.73E-07	RPL30;RPL3;RPS8;RPL12;RPS6;RPL11;RPL13A;RPL6;RPL7;RPS29;RPLP2;RPS2;RPS11;RPS27A;RPL18
cellular macromolecule biosynthetic process	1.73E-06	RPL30;RPL3;RPS8;RPL12;RPS6;RPL11;RPL13A;RPL6;RPL7;PTMS;EEF1A1;RPS29;RPLP2;RPS2;RPS11;RPS27A;RPL18;PTMA
mitochondrial electron transport	4.62E-05	MT-ND6;MT-ND4L;MT-ND4;MT-ND5;MT-ND2;MT-ND3;MT-ND1
gene expression	4.90E-05	RPL30;RPL3;RPS8;RPL12;RPS6;RPL11;RPL13A;RPL6;RPL7;EEF1A1;RPS29;RPLP2;RPS2;RPS11;RPS27A;RPL18;PTMA
cellular protein metabolic process	9.59E-05	RPL30;RPL3;RPS8;RPL12;RPS6;RPL11;FN1;RPL13A;RPL6;RPL7;EEF1A1;RPS29;UBC;RPLP2;RPS2;RPS11;RPS27A;RPL18
cytoplasmic translation	1.23E-04	RPL30;RPS29;RPL11;RPLP2;RPL18;RPL6;RPL7
NADH dehydrogenase complex assembly	0.00534438	MT-ND6;MT-ND4;MT-ND5;MT-ND2;MT-ND3;MT-ND1
mitochondrial respiratory chain complex I biogenesis	0.005112016	MT-ND6;MT-ND4;MT-ND5;MT-ND2;MT-ND3;MT-ND1
mitochondrial respiratory chain complex I assembly	0.004899015	MT-ND6;MT-ND4;MT-ND5;MT-ND2;MT-ND3;MT-ND1
ribosomal large subunit assembly	0.028932576	RPL3;RPL12;RPL11;RPL6
mitochondrial respiratory chain complex assembly	0.04672518	MT-ND6;MT-ND4;MT-ND5;MT-ND2;MT-ND3;MT-ND1
ribosomal large subunit biogenesis	0.047398793	RPL3;RPL12;RPL11;RPL6;RPL7
Cellular Component (Term GO)	Adj p value	Genes
cytosolic ribosome	11.104572155	RPL30;RPL3;RPS8;RPL12;RPS6;RPL11;RPL13A;RPL6;RPL7;RPS29;RACK1;RPLP2;RPS2;RPS11;RPL18;RPS27A
cytosolic part	9.63650396	RPL30;RPL3;RPS8;RPL12;RPS6;RPL11;RPL13A;RPL6;RPL7;RPS29;RACK1;RPLP2;RPS2;RPS11;RPL18;RPS27A
cytosolic large ribosomal subunit	5.796053205	RPL30;RPL3;RPL12;RPL11;RPLP2;RPL13A;RPL18;RPL6;RPL7
large ribosomal subunit	5.754350297	RPL30;RPL3;RPL12;RPL11;RPLP2;RPL13A;RPL18;RPL6;RPL7
focal adhesion	5.686925401	RPL30;RPL3;RPS8;RPL12;RPL13A;ACTB;RPL6;ACTG1;RPL7;RPS29;RPLP2;FLNA;CALR;RPS2;VIM;RPS11;RPL18
cytosolic small ribosomal subunit	4.720834628	RPS8;RPS29;RPS6;RACK1;RPS2;RPS11;RPS27A
small ribosomal subunit	4.604922575	RPS8;RPS29;RPS6;RACK1;RPS2;RPS11;RPS27A
ribosome	4.599056931	RPL30;RPS29;RPL12;RPL11;RPL13A;RPS11;RPL18;RPL6
polysome	4.13373629	RPL30;RPS29;RPL11;VIM;CALR;RPL18;RPL6
polysomal ribosome	3.695933538	RPL30;RPS29;RPL11;RPL18;RPL6
mitochondrial respiratory chain complex I	3.607207841	MT-ND4L;MT-ND4;MT-ND5;MT-ND2;MT-ND3;MT-ND1
mitochondrial inner membrane	2.647633709	MT-ND6;MT-ATP6;MT-ND4;MT-ND5;MT-CO1;MT-CO2;MT-CO3;MT-ND2;MT-CYB;MT-ND3;MT-ATP8;MT-ND1
mitochondrial respiratory chain complex IV	1.824052306	MT-CO1;MT-CO2;MT-CO3

## Sheet: table S3 
Supplementary Table S3: The transcripts more (66) and less (129) abundant in EVs secreted from aneuploid embryos compared to euploid.
GeneID	log2FoldChange	pvalue	padj	Up (1), Down (-1)	Gene Name
PPM1J	-5.1161	4.43506e-07	0.0103752	-1	protein phosphatase, Mg2+/Mn2+ dependent 1J [Source:HGNC Symbol;Acc:HGNC:20785]
LINC00561	-7.87024	8.08195e-07	0.0103752	-1	long intergenic non-protein coding RNA 561 [Source:HGNC Symbol;Acc:HGNC:43705]
ANKRD34C	-7.30026	1.9138e-06	0.016379	-1	ankyrin repeat domain 34C [Source:HGNC Symbol;Acc:HGNC:33888]
TMED10	1.62836	3.98466e-06	0.0255765	1	transmembrane p24 trafficking protein 10 [Source:HGNC Symbol;Acc:HGNC:16998]
CNOT4P1	-7.50877	1.45235e-05	0.0708088	-1	CCR4-NOT transcription complex subunit 4 pseudogene 1 [Source:HGNC Symbol;Acc:HGNC:39272]
AL031778.1	5.70165	1.71669e-05	0.0708088	1	novel transcript, antisense to NFYA
ALDOAP1	-7.53796	2.00008e-05	0.0708088	-1	ALDOA pseudogene 1 [Source:HGNC Symbol;Acc:HGNC:415]
PMS2P1	-3.34106	2.20631e-05	0.0708088	-1	PMS1 homolog 2, mismatch repair system component pseudogene 1 [Source:HGNC Symbol;Acc:HGNC:9123]
AL354928.1	-6.21976	2.49751e-05	0.0712484	-1	novel transcript
AL592164.2	-4.07109	3.34295e-05	0.0858302	-1	Novel transcript
SLC5A7	-2.38276	5.19346e-05	0.12122	-1	solute carrier family 5 member 7 [Source:HGNC Symbol;Acc:HGNC:14025]
WDR7-OT1	-7.34177	0.00011535	0.246801	-1	WDR7 overlapping transcript 1 [Source:HGNC Symbol;Acc:HGNC:45131]
AC008798.2	-4.30688	0.000203973	0.346681	-1	novel transcript
LINC02121	-2.97435	0.000207403	0.346681	-1	long intergenic non-protein coding RNA 2121 [Source:HGNC Symbol;Acc:HGNC:52977]
MANEAL	-4.12003	0.00021529	0.346681	-1	mannosidase endo-alpha like [Source:HGNC Symbol;Acc:HGNC:26452]
LINC01044	-3.40685	0.000236776	0.346681	-1	long intergenic non-protein coding RNA 1044 [Source:HGNC Symbol;Acc:HGNC:49032]
AL512594.1	-5.86708	0.000245751	0.346681	-1	pseudogene similar to part of a GTPase-activating protein
SLC25A6P5	-5.67288	0.000264593	0.346681	-1	solute carrier family 25 member 6 pseudogene 5 [Source:HGNC Symbol;Acc:HGNC:43854]
RFPL3	-3.20484	0.00026614	0.346681	-1	ret finger protein like 3 [Source:HGNC Symbol;Acc:HGNC:9980]
ICE2P1	-5.11664	0.000270053	0.346681	-1	interactor of little elongation complex ELL subunit 2 pseudogene 1 [Source:HGNC Symbol;Acc:HGNC:48856]
AC090099.4	1.52179	0.000286396	0.350153	1
OR5BC1P	-6.62076	0.000388328	0.453196	-1	olfactory receptor family 5 subfamily BC member 1 pseudogene [Source:HGNC Symbol;Acc:HGNC:15272]
CAPN10-DT	-3.86887	0.000423089	0.457415	-1	CAPN10 divergent transcript [Source:HGNC Symbol;Acc:HGNC:48839]
CISH	-2.96481	0.000427574	0.457415	-1	cytokine inducible SH2 containing protein [Source:HGNC Symbol;Acc:HGNC:1984]
CAMKK1	-1.53009	0.00050989	0.467352	-1	calcium/calmodulin dependent protein kinase kinase 1 [Source:HGNC Symbol;Acc:HGNC:1469]
SPATA48	-1.38882	0.000513496	0.467352	-1	spermatogenesis associated 48 [Source:HGNC Symbol;Acc:HGNC:22564]
KCNK5	-1.35472	0.00051361	0.467352	-1	potassium two pore domain channel subfamily K member 5 [Source:HGNC Symbol;Acc:HGNC:6280]
AC091152.4	-5.45902	0.000516443	0.467352	-1	TEC
AC026336.2	-2.13545	0.000568173	0.480326	-1	novel transcript
CES1P1	-2.1725	0.000582307	0.480326	-1	carboxylesterase 1 pseudogene 1 [Source:HGNC Symbol;Acc:HGNC:18546]
EFEMP1	1.36251	0.000598654	0.480326	1	EGF containing fibulin extracellular matrix protein 1 [Source:HGNC Symbol;Acc:HGNC:3218]
ZFAND2A	-2.83069	0.00062901	0.489389	-1	zinc finger AN1-type containing 2A [Source:HGNC Symbol;Acc:HGNC:28073]
ABCC2	-1.19415	0.000666749	0.503494	-1	ATP binding cassette subfamily C member 2 [Source:HGNC Symbol;Acc:HGNC:53]
AL034376.1	3.99777	0.000690429	0.506479	1	novel transcript
MYF5	-4.16213	0.000754954	0.533184	-1	myogenic factor 5 [Source:HGNC Symbol;Acc:HGNC:7565]
TMEM38B	1.55903	0.000811104	0.539192	1	transmembrane protein 38B [Source:HGNC Symbol;Acc:HGNC:25535]
CFAP45	1.26577	0.000830272	0.539192	1	cilia and flagella associated protein 45 [Source:HGNC Symbol;Acc:HGNC:17229]
SESTD1	1.01594	0.000840026	0.539192	1	SEC14 and spectrin domain containing 1 [Source:HGNC Symbol;Acc:HGNC:18379]
AC018845.1	-1.60732	0.000877203	0.546046	-1	novel transcript
TOR3A	-2.22043	0.000927989	0.546046	-1	torsin family 3 member A [Source:HGNC Symbol;Acc:HGNC:11997]
AC092994.1	-1.62465	0.000928423	0.546046	-1	novel transcript
AC011193.1	-6.51528	0.000935776	0.546046	-1	novel transcript
SNX14	-1.83579	0.000991888	0.565927	-1	sorting nexin 14 [Source:HGNC Symbol;Acc:HGNC:14977]
AL357522.1	1.21507	0.00105393	0.588253	1	novel transcript
IFRD1	1.25946	0.00123533	0.638986	1	interferon related developmental regulator 1 [Source:HGNC Symbol;Acc:HGNC:5456]
SPNS3	-1.25081	0.00125542	0.638986	-1	sphingolipid transporter 3 (putative) [Source:HGNC Symbol;Acc:HGNC:28433]
AC110772.1	-1.7199	0.00128147	0.638986	-1	novel transcript
TAS1R2	-1.32238	0.00129799	0.638986	-1	taste 1 receptor member 2 [Source:HGNC Symbol;Acc:HGNC:14905]
AC090679.2	-3.12575	0.00130576	0.638986	-1	novel transcript
AC016769.6	-3.3151	0.00132969	0.638986	-1	novel transcript
AL355499.2	-1.65126	0.00134392	0.638986	-1	novel transcript
ADAMTS14	-1.01439	0.0013744	0.63923	-1	ADAM metallopeptidase with thrombospondin type 1 motif 14 [Source:HGNC Symbol;Acc:HGNC:14899]
ADGRG7	1.06246	0.00139423	0.63923	1	adhesion G protein-coupled receptor G7 [Source:HGNC Symbol;Acc:HGNC:19241]
DDX1	1.51613	0.00150188	0.669004	1	DEAD-box helicase 1 [Source:HGNC Symbol;Acc:HGNC:2734]
SDR39U1	-4.13074	0.00151129	0.669004	-1	short chain dehydrogenase/reductase family 39U member 1 [Source:HGNC Symbol;Acc:HGNC:20275]
AC084880.2	-1.57057	0.00156704	0.681928	-1	novel transcript
HIST1H2BH	3.33335	0.00164616	0.70442	1
AC021979.3	-2.4553	0.00169925	0.711257	-1	novel transcript
SEC14L5	-1.3212	0.00171754	0.711257	-1	SEC14 like lipid binding 5 [Source:HGNC Symbol;Acc:HGNC:29032]
AC104984.2	2.63984	0.00192766	0.758798	1	novel transcript, antisense to SLC6A4
AC018462.2	-4.74739	0.00199236	0.758798	-1	phosphatidylinositol glycan anchor biosynthesis, class P (PIGP) pseudogene
DUOX1	-1.63288	0.00200791	0.758798	-1	dual oxidase 1 [Source:HGNC Symbol;Acc:HGNC:3062]
DUSP2	-3.92383	0.00203309	0.758798	-1	dual specificity phosphatase 2 [Source:HGNC Symbol;Acc:HGNC:3068]
AC005921.4	-1.98305	0.00209806	0.758798	-1	TEC
LINC00846	-5.09508	0.00212412	0.758798	-1
NLRP3P1	-2.41509	0.00213065	0.758798	-1	NLR family pyrin domain containing 3 pseudogene 1 [Source:HGNC Symbol;Acc:HGNC:29886]
NUDT15	3.00882	0.00217171	0.758798	1	nudix hydrolase 15 [Source:HGNC Symbol;Acc:HGNC:23063]
ABCA9-AS1	-1.88005	0.00217649	0.758798	-1	ABCA9 antisense RNA 1 [Source:HGNC Symbol;Acc:HGNC:39983]
AC009975.2	1.28306	0.00218699	0.758798	1	novel transcript
AL050338.1	1.82803	0.00234491	0.786594	1	novel transcript
LINC02495	-1.21305	0.00235902	0.786594	-1	long intergenic non-protein coding RNA 2495 [Source:HGNC Symbol;Acc:HGNC:27728]
HOXA3	-6.0647	0.00239957	0.789859	-1	homeobox A3 [Source:HGNC Symbol;Acc:HGNC:5104]
AC114752.2	-3.4755	0.00245088	0.793778	-1	novel transcript
SRCAP	-2.19038	0.0024975	0.793778	-1	Snf2 related CREBBP activator protein [Source:HGNC Symbol;Acc:HGNC:16974]
DNAJC10	-1.2605	0.00252371	0.793778	-1	DnaJ heat shock protein family (Hsp40) member C10 [Source:HGNC Symbol;Acc:HGNC:24637]
NETO2	-1.07588	0.00256158	0.793778	-1	neuropilin and tolloid like 2 [Source:HGNC Symbol;Acc:HGNC:14644]
TBK1	-1.35617	0.00292416	0.893783	-1	TANK binding kinase 1 [Source:HGNC Symbol;Acc:HGNC:11584]
TSSC4	-2.95253	0.00296799	0.896508	-1	tumor suppressing subtransferable candidate 4 [Source:HGNC Symbol;Acc:HGNC:12386]
AC090061.1	1.56698	0.00305692	0.903761	1	novel transcript
SLC26A4-AS1	2.08189	0.00307317	0.903761	1	SLC26A4 antisense RNA 1 [Source:HGNC Symbol;Acc:HGNC:22385]
PRKD2	1.29111	0.0030976	0.903761	1	protein kinase D2 [Source:HGNC Symbol;Acc:HGNC:17293]
SHISA3	3.3053	0.00327599	0.917625	1	shisa family member 3 [Source:HGNC Symbol;Acc:HGNC:25159]
KIF7	-1.70876	0.00327696	0.917625	-1	kinesin family member 7 [Source:HGNC Symbol;Acc:HGNC:30497]
AC090192.2	-2.48526	0.00328377	0.917625	-1	novel transcript
PIH1D2	-1.88616	0.00334546	0.917625	-1	PIH1 domain containing 2 [Source:HGNC Symbol;Acc:HGNC:25210]
AC106872.12	2.66273	0.00337567	0.917625	1	novel transcript
MBL3P	-5.57717	0.00341534	0.917625	-1	mannose-binding lectin family member 3, pseudogene [Source:HGNC Symbol;Acc:HGNC:2221]
THBD	4.24358	0.00347537	0.917625	1	thrombomodulin [Source:HGNC Symbol;Acc:HGNC:11784]
AP3S2	-3.5993	0.00352357	0.917625	-1	adaptor related protein complex 3 subunit sigma 2 [Source:HGNC Symbol;Acc:HGNC:571]
KCP	-1.29506	0.00354301	0.917625	-1	kielin cysteine rich BMP regulator [Source:HGNC Symbol;Acc:HGNC:17585]
AC026523.2	-2.77191	0.00356542	0.917625	-1	novel transcript
AC010970.1	3.787	0.00374142	0.917625	1	RNA, 18S ribosomal pseudogene
CCDC110	1.39473	0.00384952	0.917625	1	coiled-coil domain containing 110 [Source:HGNC Symbol;Acc:HGNC:28504]
ERICH4	-2.78815	0.00385884	0.917625	-1	glutamate rich 4 [Source:HGNC Symbol;Acc:HGNC:34497]
NEPRO	3.30563	0.00392998	0.917625	1	nucleolus and neural progenitor protein [Source:HGNC Symbol;Acc:HGNC:24496]
LINC01640	-1.23657	0.00393568	0.917625	-1	long intergenic non-protein coding RNA 1640 [Source:HGNC Symbol;Acc:HGNC:52427]
AL035696.3	1.53327	0.00397173	0.917625	1	novel transcript
AL158211.5	-4.20075	0.0039856	0.917625	-1	TEC
KIF21B	-1.07165	0.00412377	0.917625	-1	kinesin family member 21B [Source:HGNC Symbol;Acc:HGNC:29442]
SLC29A3	-1.22794	0.00418223	0.917625	-1	solute carrier family 29 member 3 [Source:HGNC Symbol;Acc:HGNC:23096]
ACER1	1.02065	0.00418342	0.917625	1	alkaline ceramidase 1 [Source:HGNC Symbol;Acc:HGNC:18356]
AL035467.2	-3.21244	0.00419802	0.917625	-1	novel transcript
AC005828.3	-4.43087	0.00431676	0.917625	-1	novel transcript, antisense to TANC2
SIRT4	1.91985	0.00440909	0.917625	1	sirtuin 4 [Source:HGNC Symbol;Acc:HGNC:14932]
AP003390.1	-1.49145	0.00441046	0.917625	-1	novel transcript
AC018521.7	-4.21963	0.00443632	0.917625	-1	novel transcript
SAMD7	1.49116	0.00447446	0.917625	1	sterile alpha motif domain containing 7 [Source:HGNC Symbol;Acc:HGNC:25394]
AC110772.2	-1.38196	0.0045594	0.917625	-1	novel transcript
CCIN	2.9025	0.00462546	0.917625	1	calicin [Source:HGNC Symbol;Acc:HGNC:1568]
AC133637.1	-3.71173	0.00465705	0.917625	-1	tec
RAMP3	-1.21752	0.00466607	0.917625	-1	receptor activity modifying protein 3 [Source:HGNC Symbol;Acc:HGNC:9845]
AC007346.1	-4.00493	0.0047276	0.917625	-1	novel pseudogene (KIAA1191)
SPAG11A	-3.25771	0.00474775	0.917625	-1	sperm associated antigen 11A [Source:HGNC Symbol;Acc:HGNC:33342]
AC099398.1	-3.32142	0.00476168	0.917625	-1	novel transcript
AC012038.2	3.61464	0.0048026	0.917625	1	novel transcript
OR2T2	-3.03633	0.00481441	0.917625	-1	olfactory receptor family 2 subfamily T member 2 [Source:HGNC Symbol;Acc:HGNC:14725]
KRT79	-1.75581	0.00483403	0.917625	-1	keratin 79 [Source:HGNC Symbol;Acc:HGNC:28930]
SLC20A1P1	2.84222	0.00485224	0.917625	1	solute carrier family 20 member 1 pseudogene 1 [Source:HGNC Symbol;Acc:HGNC:20051]
VPS33B-DT	-1.80563	0.00485277	0.917625	-1	VPS33B divergent transcript [Source:HGNC Symbol;Acc:HGNC:51413]
SUDS3	-1.26017	0.0049379	0.917625	-1	SDS3 homolog, SIN3A corepressor complex component [Source:HGNC Symbol;Acc:HGNC:29545]
AL450043.1	-3.14672	0.0050064	0.917625	-1	novel transcript
AC027541.1	-3.1657	0.00503676	0.917625	-1	novel transcript
UBR5-AS1	1.71922	0.00506918	0.917625	1	UBR5 antisense RNA 1 [Source:HGNC Symbol;Acc:HGNC:51661]
LINC01977	-1.84446	0.00511988	0.917625	-1	long intergenic non-protein coding RNA 1977 [Source:HGNC Symbol;Acc:HGNC:52804]
ACVRL1	-1.68857	0.00513762	0.917625	-1	activin A receptor like type 1 [Source:HGNC Symbol;Acc:HGNC:175]
NHP2	2.52435	0.0052665	0.917625	1	NHP2 ribonucleoprotein [Source:HGNC Symbol;Acc:HGNC:14377]
PFDN5	2.34553	0.00533669	0.917625	1	prefoldin subunit 5 [Source:HGNC Symbol;Acc:HGNC:8869]
UNK	1.12805	0.00537773	0.917625	1	unk zinc finger [Source:HGNC Symbol;Acc:HGNC:29369]
UNC93B5	-3.1443	0.00539526	0.917625	-1	unc-93 homolog B5, pseudogene [Source:HGNC Symbol;Acc:HGNC:34051]
MPZ	4.19475	0.00561692	0.917625	1	myelin protein zero [Source:HGNC Symbol;Acc:HGNC:7225]
AP005717.1	-3.21846	0.00562767	0.917625	-1	novel transcript
BCLAF1	1.03592	0.0057111	0.917625	1	BCL2 associated transcription factor 1 [Source:HGNC Symbol;Acc:HGNC:16863]
AC026780.1	2.33844	0.00572307	0.917625	1	novel transcript
WSB2	1.09707	0.00574257	0.917625	1	WD repeat and SOCS box containing 2 [Source:HGNC Symbol;Acc:HGNC:19222]
HIGD1B	-3.42884	0.00579633	0.917625	-1	HIG1 hypoxia inducible domain family member 1B [Source:HGNC Symbol;Acc:HGNC:24318]
ATP6V1G3	-2.06823	0.0058034	0.917625	-1	ATPase H+ transporting V1 subunit G3 [Source:HGNC Symbol;Acc:HGNC:18265]
FAM177A1	1.3378	0.00591874	0.917625	1	family with sequence similarity 177 member A1 [Source:HGNC Symbol;Acc:HGNC:19829]
LOXL2	-1.11655	0.00596789	0.917625	-1	lysyl oxidase like 2 [Source:HGNC Symbol;Acc:HGNC:6666]
B3GNT9	-3.75312	0.00598554	0.917625	-1	UDP-GlcNAc:betaGal beta-1,3-N-acetylglucosaminyltransferase 9 [Source:HGNC Symbol;Acc:HGNC:28714]
C11orf95	-1.69793	0.00599264	0.917625	-1	chromosome 11 open reading frame 95 [Source:HGNC Symbol;Acc:HGNC:28449]
RPL23AP53	1.77803	0.0059955	0.917625	1	ribosomal protein L23a pseudogene 53 [Source:HGNC Symbol;Acc:HGNC:35921]
AL161431.1	-2.56948	0.00600472	0.917625	-1	novel transcript
ISCA1	1.77378	0.00602714	0.917625	1	iron-sulfur cluster assembly 1 [Source:HGNC Symbol;Acc:HGNC:28660]
C10orf53	1.64262	0.00604006	0.917625	1	chromosome 10 open reading frame 53 [Source:HGNC Symbol;Acc:HGNC:27421]
LSM8	-1.88422	0.00616284	0.929419	-1	LSM8 homolog, U6 small nuclear RNA associated [Source:HGNC Symbol;Acc:HGNC:20471]
GRIN1	-1.30014	0.00621623	0.929419	-1	glutamate ionotropic receptor NMDA type subunit 1 [Source:HGNC Symbol;Acc:HGNC:4584]
RDH10-AS1	4.01734	0.00625212	0.929419	1	RDH10 antisense RNA 1 [Source:HGNC Symbol;Acc:HGNC:51658]
ACTL6B	1.44447	0.00626249	0.929419	1	actin like 6B [Source:HGNC Symbol;Acc:HGNC:160]
AC004080.7	-3.61197	0.00634633	0.936449	-1
AC022916.1	-1.52967	0.00661982	0.9517	-1
TIRAP	-1.85395	0.00663502	0.9517	-1	TIR domain containing adaptor protein [Source:HGNC Symbol;Acc:HGNC:17192]
WASL	1.00473	0.00679061	0.953649	1	WASP like actin nucleation promoting factor [Source:HGNC Symbol;Acc:HGNC:12735]
N4BP3	-2.1489	0.00681382	0.953649	-1	NEDD4 binding protein 3 [Source:HGNC Symbol;Acc:HGNC:29852]
CES1	-1.3397	0.00696073	0.953649	-1	carboxylesterase 1 [Source:HGNC Symbol;Acc:HGNC:1863]
RSPH10B2	-2.25341	0.00696531	0.953649	-1	radial spoke head 10 homolog B2 [Source:HGNC Symbol;Acc:HGNC:34385]
AL353151.2	-1.83752	0.00696888	0.953649	-1	novel transcript, antisense to AK3
AC245297.3	2.56298	0.00697052	0.953649	1
RRAGD	-1.11793	0.00700075	0.953649	-1	Ras related GTP binding D [Source:HGNC Symbol;Acc:HGNC:19903]
LINC01554	2.13341	0.00704032	0.953649	1	long intergenic non-protein coding RNA 1554 [Source:HGNC Symbol;Acc:HGNC:24687]
AC091729.3	-2.56906	0.00704736	0.953649	-1	novel transcript
LINC02365	1.15937	0.00724418	0.953649	1	long intergenic non-protein coding RNA 2365 [Source:HGNC Symbol;Acc:HGNC:53285]
PPP1R9B	-2.38686	0.00726759	0.953649	-1	protein phosphatase 1 regulatory subunit 9B [Source:HGNC Symbol;Acc:HGNC:9298]
KDM7A-DT	-2.35953	0.00731733	0.953649	-1	KDM7A divergent transcript [Source:HGNC Symbol;Acc:HGNC:48959]
GLT6D1	-1.92545	0.00732085	0.953649	-1	glycosyltransferase 6 domain containing 1 [Source:HGNC Symbol;Acc:HGNC:23671]
GUSBP2	-1.28021	0.00735997	0.953649	-1	GUSB pseudogene 2 [Source:HGNC Symbol;Acc:HGNC:18792]
AC016999.2	-4.24515	0.00742268	0.953649	-1	novel zinc finger protein pseudogene
OSER1-DT	-1.59017	0.00750202	0.953649	-1	OSER1 divergent transcript [Source:HGNC Symbol;Acc:HGNC:48585]
IFT46	1.29249	0.00751083	0.953649	1	intraflagellar transport 46 [Source:HGNC Symbol;Acc:HGNC:26146]
TPTE2P2	1.54348	0.00755397	0.953649	1	transmembrane phosphoinositide 3-phosphatase and tensin homolog 2 pseudogene 2 [Source:HGNC Symbol;Acc:HGNC:38076]
SPAG6	-1.03661	0.00755517	0.953649	-1	sperm associated antigen 6 [Source:HGNC Symbol;Acc:HGNC:11215]
MID2	1.24773	0.00763313	0.953649	1	midline 2 [Source:HGNC Symbol;Acc:HGNC:7096]
C2CD2L	1.66472	0.0076606	0.953649	1	C2CD2 like [Source:HGNC Symbol;Acc:HGNC:29000]
EXOC3L1	2.31138	0.00777812	0.953649	1	exocyst complex component 3 like 1 [Source:HGNC Symbol;Acc:HGNC:27540]
Z98745.2	1.70713	0.00779431	0.953649	1	novel transcript
AL845331.3	-2.5253	0.00801908	0.975782	-1	methylenetetrahydrofolate dehydrogenase (NADP+ dependent) 1-like (MTHFD1L) pseudogene
AC116050.1	-1.46437	0.00812141	0.978139	-1	otopetrin 1 (OTOP1) pseudogene
BBC3	1.36328	0.00815274	0.978139	1	BCL2 binding component 3 [Source:HGNC Symbol;Acc:HGNC:17868]
AC233723.1	2.98369	0.00822209	0.979025	1	novel protein
C16orf92	-2.90453	0.00843128	0.992943	-1	chromosome 16 open reading frame 92 [Source:HGNC Symbol;Acc:HGNC:26346]
PNMA8C	3.01168	0.00848643	0.992943	1	PNMA family member 8C [Source:HGNC Symbol;Acc:HGNC:53427]
AC005082.2	-3.78883	0.0085193	0.992943	-1	Novel transcript, antisense to NUPL2
AC073321.1	-2.55564	0.00853694	0.992943	-1	novel transcript
EPDR1	1.68565	0.0086333	0.993991	1	ependymin related 1 [Source:HGNC Symbol;Acc:HGNC:17572]
CDNF	1.51825	0.00869849	0.994972	1	cerebral dopamine neurotrophic factor [Source:HGNC Symbol;Acc:HGNC:24913]
FAM124B	-1.55593	0.00871932	0.994972	-1	family with sequence similarity 124 member B [Source:HGNC Symbol;Acc:HGNC:26224]
RSPO1	-1.39861	0.00887108	0.9993	-1	R-spondin 1 [Source:HGNC Symbol;Acc:HGNC:21679]
AC140125.2	2.46033	0.00898987	0.9993	1	novel transcript, antisense to FAM153A
PRR34	2.22305	0.00899513	0.9993	1	PRR34 long non-coding RNA [Source:HGNC Symbol;Acc:HGNC:25606]
AL031777.3	-5.01505	0.00902943	0.9993	-1
TCP11L2	1.2054	0.00921632	0.9993	1	t-complex 11 like 2 [Source:HGNC Symbol;Acc:HGNC:28627]
GAPDHP64	-4.50314	0.00934053	0.9993	-1	glyceraldehyde-3-phosphate dehydrogenase pseudogene 64 [Source:HGNC Symbol;Acc:HGNC:4158]
OR6C7P	-3.72848	0.00944851	0.9993	-1	olfactory receptor family 6 subfamily C member 7 pseudogene [Source:HGNC Symbol;Acc:HGNC:31306]
POTEB3	-3.15156	0.009581	0.9993	-1	POTE ankyrin domain family member B3 [Source:HGNC Symbol;Acc:HGNC:51240]
C1QTNF3-AMACR	1.05818	0.00981833	0.9993	1	C1QTNF3-AMACR readthrough (NMD candidate) [Source:HGNC Symbol;Acc:HGNC:49198]
ZAN	-1.07661	0.00983456	0.9993	-1	zonadhesin (gene/pseudogene) [Source:HGNC Symbol;Acc:HGNC:12857]

## Sheet: table S4
Supplementary Table S4: Gene enrichment analysis using EnrichR. The less and more abundant RNAs in the aneuploid embryo-secreted EVs were analysed for Biological Processes and Cellular Component.
Biological Process	P-value	Genes
Downregulated
Filopodium Assembly (GO:0046847)	0.005269	SPAG6;PPP1R9B
Negative Regulation Of Stem Cell Population Maintenance (GO:1902455)	0.007269	SUDS3;LOXL2
Lipid Catabolic Process (GO:0016042)	0.008001	CES1P1;CES1
Response To Amino Acid (GO:0043200)	0.01596	RRAGD;GRIN1
Organic Cation Transport (GO:0015695)	0.01699	SLC5A7;SLC29A3
Positive Regulation Of Calcium Ion Transmembrane Transport (GO:1904427)	0.03005	RAMP3;GRIN1
Response To Amyloid-Beta (GO:1904645)	0.03138	RAMP3;GRIN1
Uridine Transport (GO:0015862)	0.03184	SLC29A3
Xenobiotic Transport Across Blood-Brain Barrier (GO:1990962)	0.03184	ABCC2
Hydrogen Peroxide Biosynthetic Process (GO:0050665)	0.03184	DUOX1
Positive Regulation Of Pyruvate Dehydrogenase Activity (GO:1904184)	0.03184	PPM1J
Amylin Receptor Signaling Pathway (GO:0097647)	0.03184	RAMP3
Positive Regulation Of Skeletal Muscle Fiber Development (GO:0048743)	0.03184	MYF5
Positive Regulation Of Toll-Like Receptor 2 Signaling Pathway (GO:0034137)	0.03184	TIRAP
Nucleobase Transport (GO:0015851)	0.03184	SLC29A3
Nucleoside Transport (GO:0015858)	0.03184	SLC29A3
Regulation Of Resting Membrane Potential (GO:0060075)	0.03184	KCNK5
Purine Nucleobase Transmembrane Transport (GO:1904823)	0.03184	SLC29A3
Cellular Response To Lipoteichoic Acid (GO:0071223)	0.03184	TIRAP
Pyrimidine Nucleoside Transport (GO:0015864)	0.03184	SLC29A3
Response To Lipoteichoic Acid (GO:0070391)	0.03184	TIRAP
I-kappaB kinase/NF-kappaB Signaling (GO:0007249)	0.03412	TBK1;TIRAP
Organic Hydroxy Compound Transport (GO:0015850)	0.03412	ABCC2;SLC29A3
Synaptic Vesicle Budding From Presynaptic Endocytic Zone Membrane (GO:0016185)	0.03809	AP3S2
Positive Regulation Of Steroid Metabolic Process (GO:0045940)	0.03809	CES1
Positive Regulation Of Toll-Like Receptor 3 Signaling Pathway (GO:0034141)	0.03809	TIRAP
Norepinephrine Transport (GO:0015874)	0.03809	SLC29A3
Leukotriene Transport (GO:0071716)	0.03809	ABCC2
Calcitonin Family Receptor Signaling Pathway (GO:0097646)	0.03809	RAMP3
Regulation Of Pyruvate Dehydrogenase Activity (GO:1904182)	0.03809	PPM1J
Cellular Response To Bacterial Lipopeptide (GO:0071221)	0.03809	TIRAP
Choline Transport (GO:0015871)	0.03809	SLC5A7
Clathrin-Coated Vesicle Cargo Loading (GO:0035652)	0.03809	AP3S2
Clathrin-Coated Vesicle Cargo Loading, AP-3-mediated (GO:0035654)	0.03809	AP3S2
Positive Regulation Of Chemokine (C-X-C Motif) Ligand 2 Production (GO:2000343)	0.03809	TIRAP
Regulation Of Bile Acid Metabolic Process (GO:1904251)	0.03809	CES1
Regulation Of Interferon-Beta Production (GO:0032648)	0.04135	TBK1;TIRAP
Venous Blood Vessel Development (GO:0060841)	0.04429	ACVRL1
Lymphatic Endothelial Cell Differentiation (GO:0060836)	0.04429	ACVRL1
Catecholamine Transport (GO:0051937)	0.04429	SLC29A3
Regulation Of Skeletal Muscle Fiber Development (GO:0048742)	0.04429	MYF5
Upregulated
Vesicle Budding From Membrane (GO:0006900)	0.00499069	TMED10;WASL
Positive Regulation Of Intrinsic Apoptotic Signaling Pathway (GO:2001244)	0.00734606	BCLAF1;BBC3
Regulation Of Intrinsic Apoptotic Signaling Pathway (GO:2001242)	0.0109718	BCLAF1;BBC3
COPI Coating Of Golgi Vesicle (GO:0048205)	0.016393	TMED10
COPI-coated Vesicle Budding (GO:0035964)	0.016393	TMED10
Golgi Transport Vesicle Coating (GO:0048200)	0.016393	TMED10
Purine Deoxyribonucleotide Catabolic Process (GO:0009155)	0.016393	NUDT15
Purine-Containing Compound Catabolic Process (GO:0072523)	0.016393	NUDT15
Regulation Of Histone Deacetylase Activity (GO:1901725)	0.016393	PRKD2
Morphogenesis Of An Endothelium (GO:0003159)	0.016393	PRKD2
snRNA Modification (GO:0040031)	0.016393	NHP2
Positive Regulation Of Apoptotic Signaling Pathway (GO:2001235)	0.0178581	BCLAF1;BBC3
Regulation Of Pyruvate Dehydrogenase Activity (GO:1904182)	0.0196397	SIRT4
Positive Regulation Of Deacetylase Activity (GO:0090045)	0.0196397	PRKD2
Nucleotide Catabolic Process (GO:0009166)	0.0196397	NUDT15
Negative Regulation Of Fatty Acid Oxidation (GO:0046322)	0.0228758	SIRT4
Peptidyl-Lysine Deacetylation (GO:0034983)	0.0228758	SIRT4
Protein Localization To Cytoplasmic Stress Granule (GO:1903608)	0.0228758	DDX1
Purine Nucleotide Catabolic Process (GO:0006195)	0.0228758	NUDT15
rRNA Pseudouridine Synthesis (GO:0031118)	0.0228758	NHP2
Regulation Of Lymphocyte Apoptotic Process (GO:0070228)	0.0228758	PRKD2
Positive Regulation Of Cell Migration By Vascular Endothelial Growth Factor Signaling Pathway (GO:0038089)	0.0228758	PRKD2
Tricarboxylic Acid Metabolic Process (GO:0072350)	0.0261014	SIRT4
Negative Regulation Of Cytoplasmic Translation (GO:2000766)	0.0261014	UNK
Sphingolipid Biosynthetic Process (GO:0030148)	0.0267746	ACER1;PRKD2
Protein Localization To Microtubule (GO:0035372)	0.0293166	MID2
Protein Localization To Microtubule Cytoskeleton (GO:0072698)	0.0293166	MID2
Actin-Mediated Cell Contraction (GO:0070252)	0.0293166	EPDR1
Embryonic Eye Morphogenesis (GO:0048048)	0.0293166	EFEMP1
Positive Regulation Of Vascular Endothelial Growth Factor Receptor Signaling Pathway (GO:0030949)	0.0293166	PRKD2
Endothelial Tube Morphogenesis (GO:0061154)	0.0293166	PRKD2
Positive Regulation Of Intracellular Signal Transduction (GO:1902533)	0.0294958	BCLAF1;DDX1;PRKD2;MID2;BBC3
Negative Regulation Of Cell Differentiation (GO:0045596)	0.0310553	EFEMP1;ACTL6B;NEPRO
Negative Regulation Of Hemostasis (GO:1900047)	0.0325213	THBD
Negative Regulation Of Lymphocyte Migration (GO:2000402)	0.0325213	WASL
Positive Regulation Of Mitochondrial Outer Membrane Permeabilization Involved In Apoptotic Signaling Pathway (GO:1901030)	0.0325213	BBC3
Regulation Of Calcium Ion Transmembrane Transport Via High Voltage-Gated Calcium Channel (GO:1902514)	0.0325213	SESTD1
Exocytosis (GO:0006887)	0.0328205	EXOC3L1;TMED10
Negative Regulation Of Fibrinolysis (GO:0051918)	0.0357155	THBD
tRNA Splicing, Via Endonucleolytic Cleavage And Ligation (GO:0006388)	0.0357155	DDX1
RNA Splicing, Via Endonucleolytic Cleavage And Ligation (GO:0000394)	0.0357155	DDX1
Regulation Of T Cell Apoptotic Process (GO:0070232)	0.0357155	PRKD2
Regulation Of Amyloid Precursor Protein Catabolic Process (GO:1902991)	0.0357155	TMED10
Negative Regulation Of Amyloid Fibril Formation (GO:1905907)	0.0357155	PFDN5
Nucleoside Phosphate Catabolic Process (GO:1901292)	0.0357155	NUDT15
Sphingolipid Metabolic Process (GO:0006665)	0.0385986	ACER1;PRKD2
Organophosphate Catabolic Process (GO:0046434)	0.0388994	NUDT15
Negative Regulation Of Mononuclear Cell Migration (GO:0071676)	0.0388994	WASL
Pseudouridine Synthesis (GO:0001522)	0.0388994	NHP2
Regulation Of Lymphocyte Migration (GO:2000401)	0.0388994	WASL
Negative Regulation Of Coagulation (GO:0050819)	0.0388994	THBD
Sphingoid Biosynthetic Process (GO:0046520)	0.0420729	ACER1
Sphingosine Biosynthetic Process (GO:0046512)	0.0420729	ACER1
Positive Regulation Of Histone Deacetylation (GO:0031065)	0.0420729	PRKD2
Positive Regulation Of Insulin Secretion Involved In Cellular Response To Glucose Stimulus (GO:0035774)	0.0420729	C2CD2L
Suppression Of Viral Release By Host (GO:0044790)	0.0420729	MID2
Glutamine Metabolic Process (GO:0006541)	0.0420729	SIRT4
Positive Regulation Of T Cell Receptor Signaling Pathway (GO:0050862)	0.0420729	PRKD2
Negative Regulation Of Viral Transcription (GO:0032897)	0.0420729	MID2
Negative Regulation Of Cartilage Development (GO:0061037)	0.0420729	EFEMP1
Negative Regulation Of Cell Activation (GO:0050866)	0.0420729	THBD
Regulation Of Oxidoreductase Activity (GO:0051341)	0.0420729	SIRT4
Protein Activation Cascade (GO:0072376)	0.0452361	THBD
Regulation Of Endothelial Cell Chemotaxis (GO:2001026)	0.0452361	PRKD2
Protein Maturation By Iron-Sulfur Cluster Transfer (GO:0097428)	0.0452361	ISCA1
Positive Regulation Of Telomerase RNA Localization To Cajal Body (GO:1904874)	0.0452361	NHP2
Positive Regulation Of Endothelial Cell Chemotaxis (GO:2001028)	0.0452361	PRKD2
Blood Coagulation, Fibrin Clot Formation (GO:0072378)	0.0452361	THBD
Negative Regulation Of Chondrocyte Differentiation (GO:0032331)	0.0452361	EFEMP1
Regulation Of Clathrin-Dependent Endocytosis (GO:2000369)	0.0483891	WASL
Negative Regulation Of Platelet Activation (GO:0010544)	0.0483891	THBD
Dendritic Spine Morphogenesis (GO:0060997)	0.0483891	WASL
Regulation Of Amyloid Fibril Formation (GO:1905906)	0.0483891	PFDN5
Cellular component	P-value	Genes
Downregulated
AP-3 Adaptor Complex (GO:0030123)	0.0380858	AP3S2
G Protein-Coupled Receptor Dimeric Complex (GO:0038037)	0.0380858	RAMP3
U6 snRNP (GO:0005688)	0.044292	LSM8
Spliceosomal snRNP Complex (GO:0097525)	0.0523395	LSM8;TSSC4
Asymmetric Synapse (GO:0032279)	0.0549236	NETO2;PPP1R9B;GRIN1
Pi-Body (GO:0071546)	0.0565854	ANKRD34C
Postsynaptic Density (GO:0014069)	0.0742761	NETO2;PPP1R9B;GRIN1
Swr1 Complex (GO:0000812)	0.074732	SRCAP
Lipid Droplet (GO:0005811)	0.0983067	CES1P1;CES1
Protein Kinase Complex (GO:1902911)	0.10421	TBK1
NADPH Oxidase Complex (GO:0043020)	0.10421	DUOX1
U5 snRNP (GO:0005682)	0.115738	TSSC4
Nuclear Chromosome (GO:0000228)	0.125386	SRCAP;SUDS3
Proton-Transporting V-type ATPase Complex (GO:0033176)	0.127119	ATP6V1G3
Sin3 Complex (GO:0016580)	0.127119	SUDS3
Sin3-type Complex (GO:0070822)	0.127119	SUDS3
P Granule (GO:0043186)	0.143919	ANKRD34C
Vacuolar Proton-Transporting V-type ATPase Complex (GO:0016471)	0.143919	ATP6V1G3
Excitatory Synapse (GO:0060076)	0.143919	GRIN1
INO80-type Complex (GO:0097346)	0.149448	SRCAP
Lytic Vacuole (GO:0000323)	0.174607	RAMP3;SNX14;RRAGD
Synaptic Membrane (GO:0097060)	0.181882	GRIN1
Ionotropic Glutamate Receptor Complex (GO:0008328)	0.192418	GRIN1
U4/U6 X U5 tri-snRNP Complex (GO:0046540)	0.202819	LSM8
Spliceosomal tri-snRNP Complex (GO:0097526)	0.20797	LSM8
Keratin Filament (GO:0045095)	0.223225	KRT79
Neuromuscular Junction (GO:0031594)	0.223225	SLC5A7
Dendrite (GO:0030425)	0.253059	SLC5A7;PPP1R9B;GRIN1
Basement Membrane (GO:0005604)	0.257696	LOXL2
U2-type Precatalytic Spliceosome (GO:0071005)	0.272001	LSM8
Endoplasmic Reticulum Lumen (GO:0005788)	0.277418	TOR3A;DNAJC10;CES1
Precatalytic Spliceosome (GO:0071011)	0.286032	LSM8
Vacuolar Membrane (GO:0005774)	0.317736	ATP6V1G3
Serine/Threonine Protein Kinase Complex (GO:1902554)	0.322149	TBK1
Filopodium (GO:0030175)	0.322149	PPP1R9B
Microtubule (GO:0005874)	0.33547	KIF21B;KIF7
Acrosomal Vesicle (GO:0001669)	0.339522	SPAG6
Intermediate Filament (GO:0005882)	0.360618	KRT79
Microtubule Cytoskeleton (GO:0015630)	0.379503	SPAG6;KIF21B;KIF7
Late Endosome (GO:0005770)	0.38198	SNX14;SLC29A3
Extrinsic Component Of Cytoplasmic Side Of Plasma Membrane (GO:0031234)	0.39299	TIRAP
Lysosome (GO:0005764)	0.40818	RAMP3;SNX14;RRAGD;SLC29A3
Actin-Based Cell Projection (GO:0098858)	0.419978	PPP1R9B
Late Endosome Membrane (GO:0031902)	0.423734	SLC29A3
U2-type Spliceosomal Complex (GO:0005684)	0.44216	LSM8
Upregulated
Cortical Endoplasmic Reticulum (GO:0032541)	0.016393	C2CD2L
COPI-coated Vesicle (GO:0030137)	0.0196397	TMED10
Zymogen Granule (GO:0042588)	0.0196397	TMED10
Zymogen Granule Membrane (GO:0042589)	0.0196397	TMED10
Motile Cilium (GO:0031514)	0.0242505	IFT46;CFAP45
bBAF Complex (GO:0140092)	0.0293166	ACTL6B
Intermediate Filament Cytoskeleton (GO:0045111)	0.0294003	SESTD1;PFDN5
Serine-Type Endopeptidase Complex (GO:1905370)	0.0325213	THBD
Serine-Type Peptidase Complex (GO:1905286)	0.0388994	THBD
Brahma Complex (GO:0035060)	0.0420729	ACTL6B
GBAF Complex (GO:0140288)	0.0420729	ACTL6B
nBAF Complex (GO:0071565)	0.0452361	ACTL6B
RSC-type Complex (GO:0016586)	0.0452361	ACTL6B
Endopeptidase Complex (GO:1905369)	0.0452361	THBD
trans-Golgi Network Transport Vesicle (GO:0030140)	0.0483891	TMED10
Endoplasmic Reticulum Tubular Network (GO:0071782)	0.0824016	C2CD2L
Sarcoplasmic Reticulum Membrane (GO:0033017)	0.0854336	TMEM38B
H4/H2A Histone Acetyltransferase Complex (GO:0043189)	0.091468	ACTL6B
NuA4 Histone Acetyltransferase Complex (GO:0035267)	0.091468	ACTL6B
SWI/SNF Complex (GO:0016514)	0.091468	ACTL6B
Cytoskeleton (GO:0005856)	0.135577	CCDC110;SESTD1;WASL;PFDN5
Sarcoplasmic Reticulum (GO:0016529)	0.138353	TMEM38B
Golgi-associated Vesicle (GO:0005798)	0.144043	TMED10
Endoplasmic reticulum-Golgi Intermediate Compartment Membrane (GO:0033116)	0.158108	TMED10
ER To Golgi Transport Vesicle Membrane (GO:0012507)	0.166437	TMED10
Coated Vesicle Membrane (GO:0030662)	0.166437	TMED10
Lytic Vacuole (GO:0000323)	0.167685	EPDR1;BBC3
cis-Golgi Network (GO:0005801)	0.180139	TMED10
Transport Vesicle Membrane (GO:0030658)	0.180139	TMED10
9+2 Motile Cilium (GO:0097729)	0.206881	CFAP45
COPII-coated ER To Golgi Transport Vesicle (GO:0030134)	0.222512	TMED10
Cytoplasmic Stress Granule (GO:0010494)	0.222512	DDX1
Clathrin-Coated Vesicle (GO:0030136)	0.227655	TMED10
Coated Vesicle (GO:0030135)	0.230213	TMED10
Endoplasmic Reticulum Membrane (GO:0005789)	0.271655	ACER1;TMED10;WASL;TMEM38B
Mitochondrial Matrix (GO:0005759)	0.327692	ISCA1;SIRT4
Cytoplasmic Side Of Plasma Membrane (GO:0009898)	0.337108	C2CD2L
Cytoplasmic Vesicle Membrane (GO:0030659)	0.368533	TMED10;WASL
Endocytic Vesicle Membrane (GO:0030666)	0.410014	WASL
Microtubule (GO:0005874)	0.459004	MID2
Endocytic Vesicle (GO:0030139)	0.478503	WASL
Lysosome (GO:0005764)	0.497187	EPDR1;BBC3
